# Supplementary material for: Assessment of Patients’ Confidence Regarding a New Triage Concept in a Medical Retina Clinic during the First COVID-19 Outbreak
Source: Int J Environ Res Public Health. 2021 May 29;18(11):5846. doi: 10.3390/ijerph18115846 (PMC8199092; doi:10.3390/ijerph18115846)
Supplement: Supplementary file 1 [file ijerph-18-05846-s001.zip]

Archive with 1 entries (1 files):
- ijerph-1182346-supplementary.pdf
